# Supplementary material for: Melatonin Alleviates Lipopolysaccharide-Induced Abnormal Pregnancy through MTNR1B Regulation of m6A
Source: Int J Mol Sci. 2024 Jan 5;25(2):733. doi: 10.3390/ijms25020733 (PMC10815701; doi:10.3390/ijms25020733)
Supplement: Supplementary file 1 [file ijms-25-00733-s001.zip]

Archive with 1 entries (1 files):
- ijms-2759945-supplementary.pdf
